# Supplementary material for: Quantitative summarization of high-touch surfaces and epidemiological parameters of Clostridioides difficile acquisition and transmission for mathematical modeling: a systematic review
Source: Infect Control Hosp Epidemiol. 2025 Oct 15;46(12):1253–61. doi: 10.1017/ice.2025.10302 (PMC12779462; doi:10.1017/ice.2025.10302)
Supplement: Olufadewa et al. supplementary material 2 — Olufadewa et al. supplementary material [file S0899823X25103024sup002.xlsx]

## Sheet: Included Studies
Authors	Title	Year Published	Journal	Type of Model	Model Class	Ro Basic Reproduction Number	Transmission Coefficient (environment to patients)	Transmission Coefficient (patients to patients)	Recovery Rate	Recurrence Rate	Hospital Discharge Rate (per day)	Case Fatality Rate (per day)	Incubation Period (days)	Saturation (per material)	Force of Infection	Parameter sources?	Model inference	Parameter sensitivity analysis?	Parameter sensitivity analysis approach	Country1	Country2	Setting1	Setting2	Setting3	Setting4
Agnew, E., Davies, K. A., Viprey, V. F., Evans, S., Davis, G. L., Hope, R., Wilcox, M. H., Wingen-Heimann, S. M., Robotham, J. V., & COMBACTE-CDI consortium	Impact of testing on Clostridioides difficile infection in hospitals across Europe: a mathematical model	2023	Clinical Microbiology and Infection	Stochastic	Compartmental				0.21 (Range: 0.17 - 0.27)		0.131	0.007				Published literature		Yes	global	UK	Germany	Hospital
Chamchod, F. and Palittapongarnpim, P.	Modeling Clostridium difficile in a hospital setting: control and admissions of colonized and symptomatic patients	2019	Theoretical Biology and Medical Modelling	Hybrid (D & S)	Compartmental	0.57					0.2					Published literature	Not reported	No	N/A	Thailand		Hospital
McLure, A., Clements, A.C., Kirk, M. and Glass, K.	Healthcare-associated Clostridium difficile infections are sustained by disease from the community.	2017	Bulletin of Mathematical Biology	Stochastic	Compartmental	0.67 (High Incidence setting) 0.44 (medium incidence setting)		0.09	0.1			0.0075				Published literature	MLE	No	N/A	Australia		Hospital	Community
Lanzas, C., Dubberke, E.R., Lu, Z., Reske, K.A. and Gröhn, Y.T.	Epidemiological model for Clostridium difficile transmission in healthcare settings. Infection Control and Hospital Epidemiology	2011	Infection Control & Hospital Epidemiology	Hybrid (S & D)	Compartmental	mean = 1.07 (0.55 - 1.99) Median= 1.04		0.007 (0.004 - 0.01) BcBd Bc - transmission coefficient of colonized patients Bd - transmission coefficient of diseased patients			0.068 (for diseased patients) 0.15 (Discharge rate for susceptible and colonized patients)					Observational data & Published literature	Not reported	Yes	Global	USA		Hospital
Yakob, L., Riley, T.V., Paterson, D.L. and Clements, A.C.	Clostridium difficile exposure as an insidious source of infection in healthcare settings: an epidemiological model.	2013	BMC Infectious Diseases	Deterministic	Compartmental						0.17	0.02				Published literature	Not reported	Yes	Local	Australia		Hospital
Sulyok, C.J., Fox, L., Ritchie, H., Lanzas, C., Lenhart, S. and Day, J.	Mathematically modeling the effect of touch frequency on the environmental transmission of Clostridioides difficile in healthcare settings	2021	Mathematical Biosciences	Hybrid (D & S)	Compartmental		0.338 (SensitivityRange 0.169, 0.507) Colonization rate upon transfer of spores from a fomite (per day)				0.15 (Sensitivity Range is 0.075, 0.225)					Published literature	Not reported	Yes	Global	USA		Hospital
Yakob, L., Riley, T.V., Paterson, D.L., Marquess, J. and Clements, A.C.	Assessing control bundles for Clostridium difficile: a review and mathematical model	2014	Emerging Microbes & Infections	Deterministic	Compartmental			0.5			0.17	0.0012				Published literature	Not reported	Yes	Local	Australia		Hospital
Lofgren, E.T., Moehring, R.W., Anderson, D.J., Weber, D.J. and Fefferman, N.H.	A mathematical model to evaluate the routine use of fecal microbiota transplantation to prevent incident and recurrent Clostridium difficile infection	2014	Infection Control & Hospital Epidemiology	Stochastic	Compartmental					0.3	0.04512	0.015 (Case Fatality Rate - Hpof Death x 24) ORHourly probability of death = 0.000625 (DICON Cohort data)				Observational data & Published literature	Not reported	No	N/A	USA		Hospital
McLure, A., Clements, A.C., Kirk, M. and Glass, K.	Modelling diverse sources of Clostridium difficile in the community: importance of animals, infants and asymptomatic carriers	2019	Epidemiology & Infection	Stochastic	Compartmental	1.11 (range 1.03 - 1.35) for the general population 1.09 (range 0.999 - 1.34) for the community 0.28 (range: 0.16 - 0.46) for the hospital		0.128 (0.071 - 0.164) (for colonized adults with disrupted gut flora (due to recent antibiotic exposure) 0.019 (0.001–0.026) (for colonized adults with intact gut flora (no recent antibiotic exposure) 0.064 (for community from infants)				1.11e-05				Published literature	MLE	No	N/A	Australia		Hospital	Community
Grigoras, C.A., Zervou, F.N., Zacharioudakis, I.M., Siettos, C.I. and Mylonakis, E.	Isolation of C. difficile carriers alone and as part of a bundle approach for the prevention of Clostridium difficile infection (CDI): a mathematical model based on clinical study data	2016	PLoS One	Stochastic	Compartmental			0.1059 (transm. Coefficient of susceptiblke with infected patients under contact precautions 0.007 (trans. Coefficient susceptible with colonized on admission patients not under contact precautions)								Published literature	Not reported	Yes	Global	Greece	USA	Hospital
Durham, D.P., Olsen, M.A., Dubberke, E.R., Galvani, A.P. and Townsend, J.P.	Quantifying transmission of Clostridium difficile within and outside healthcare settings	2016	Emerging Infectious Diseases	Stochastic	Compartmental				0.099	0.13						Observational data & Published literature	MCMC	No	N/A	USA		Hospital	Community	Long-term care facilties
McLure, A., Clements, A.C., Kirk, M. and Glass, K.	Clostridium difficile classification overestimates hospital-acquired infections	2018	Journal of Hospital Infection	Stochastic	Compartmental			0.09 (range: 0.03 - 0.18)								Published literature	MLE	No	N/A	Australia		Hospital
Stephenson, B., Lanzas, C., Lenhart, S. and Day, J.	Optimal control of vaccination rate in an epidemiological model of Clostridium difficile transmission	2017	Journal of Mathematical Biology	Deterministic	Compartmental			0.007 (increased transmission coefficient Bc,Bd) 0.0007 (average transmission coefficients Bc, Bd) 0.00001 ( for asymptomatic carriers and diseased patients, respectively, per individual per day)			0.068					Observational data & Published literature	Grid search	No	N/A	USA		Hospital
Rubin, M.A., Jones, M., Leecaster, M., Khader, K., Ray, W., Huttner, A., Huttner, B., Toth, D., Sablay, T., Borotkanics, R.J. and Gerding, D.N.	A simulation-based assessment of strategies to control Clostridium difficile transmission and infection	2013	PLoS One	Stochastic	Agent-based								4 days			Published literature & Expert opinion	Not reported	No	N/A	USA	Switzerland	Hospital
Maghdoori, S. and Moghadas, S.M.	Assessing the effect of patient screening and isolation on curtailing Clostridium difficile infection in hospital settings	2017	BMC infectious diseases	Stochastic	Compartmental	1.07 (0.55 - 1.99) 2.6 (1 - 7)			0.2 (0.143 - 0.33)		0.17 per day (discharge rate of hospital patients without symptomatic infection)	0.0012 per day (0.001-0.01)	5 days (mean period to develop infection0			Published literature	Not reported	Yes	Global	Canada		Hospital
Rhea, S., Jones, K., Endres-Dighe, S., Munoz, B., Weber, D.J., Hilscher, R., MacFarquhar, J., Sickbert-Bennett, E., DiBiase, L., Marx, A. and Rineer, J.	Modeling inpatient and outpatient antibiotic stewardship interventions to reduce the burden of Clostridioides difficile infection in a regional healthcare network	2020	PLoS One	Stochastic	Agent-based				0.09426	0.1219						Observational data	Grid search	No	N/A	USA		Hospital	Community	Long-term care facilties	Nursing homes
McLure, A., Furuya-Kanamori, L., Clements, A.C.A., Kirk, M. and Glass, K.	Seasonality and community interventions in a mathematical model of Clostridium difficile transmission	2019	Journal of Hospital Infection	Stochastic	Compartmental			0.128 (0.071 - 0.164) (for colonized adults with disrupted gut flora (due to recent antibiotic exposure) 0.019 (0.001–0.026) (for colonized adults with intact gut flora (no recent antibiotic exposure)			0.00024 (for hospital patients) 0.000806 ( rate for elderly)	0.0000111 (general) 0.000184 (for elderly/suppressed)				Published literature	MLE	Yes	Local	Australia	Qatar	Hospital	Community
Toth, D.J., Keegan, L.T., Samore, M.H., Khader, K., O'Hagan, J.J., Yu, H., Quintana, A. and Swerdlow, D.L.	Modeling the potential impact of administering vaccines against Clostridioides difficile infection to individuals in healthcare facilities	2020	Vaccine	Stochastic	Agent-based				0.1							Observational data & Published literature	Grid search	No	N/A	USA		Hospital	Long-term care facilties	Nursing homes
Champredon, D., Shoukat, A. and Moghadas, S.M.	Effectiveness and cost-effectiveness of a Clostridium difficile vaccine candidate in a hospital setting	2020	Vaccine	Stochastic	Agent-based								6 days (mean)			Observational data & Published literature	Not reported	No	N/A	Canada	USA	Hospital
Yakob, L., Riley, T.V., Paterson, D.L., Marquess, J., Magalhaes, R.J.S., Furuya-Kanamori, L. and Clements, A.C.	Mechanisms of hypervirulent Clostridium difficile ribotype 027 displacement of endemic strains: an epidemiological model	2015	Scientific Reports	Stochastic	Compartmental			1 - 1.5 (for hypervirulent; endemic strain)				0.0012 per day				Published literature and simulation	Not reported	No	N/A	United Kingdom	Australia	Community
van Kleef, E., Deeny, S.R., Jit, M., Cookson, B., Goldenberg, S.D., Edmunds, W.J. and Robotham, J.V.	The projected effectiveness of Clostridium difficile vaccination as part of an integrated infection control strategy.	2016	Vaccine	Stochastic	Agent-based			0.0074 (infected patients) 0.0037 (Colonized patients)					18 days			Observational data & Published literature	Constrained optimization	Yes	Global	United Kingdom		Hospital	Community	Long-term care facilties

## Sheet: Key
Key
Author	Name of authors
Title	Title of study
Year Published	The year it was published
Journal	Name of academic journal where the study is published
Type of Model	Mathematical model classification based on whether it allows for random events	Deterministic Stochastic Both
Model Class	Mathematical model classification based on whether it track changes at the individual or population-level	Compartmental model Agent-based model
Basic Reproduction Number	Mean of Basic Reproduction Number (other details such as ribotype included here)
Transmission Coefficient (from environment to patients)
Transmission Coefficient (from patients to patients)
Recovery rate
Recurrence rate
Hospital Discharge Rate
Case Fatality Rate
Incubation Period
Force of infection
Parameter Sources
Model Inference
Parameter Sensitivity Analysis
Parameter Sensitivity Analysis Approach
Country 1	Country 1 of first author
Country 2	Country 2 of first/other authors
Setting 1
Setting 2
Setting 3
Setting 4
